# Supplementary material for: The rise and spread of invasive emm49 Streptococcus pyogenes in the USA
Source: Microb Genom. 2026 Jan 29;12(1):001615. doi: 10.1099/mgen.0.001615 (PMC12856021; doi:10.1099/mgen.0.001615)
Supplement: Uncited Table S1. [file mgen-12-01615-s002.xlsx]

## Sheet: Table S1
Sample	Year	Accession_Number
20222253	2021	SAMN41808265
20225548	2022	SAMN41825824
20234051	2022	SAMN41864180
20227507	2022	SAMN41840844
20227602	2022	SAMN39581140
20227610	2022	SAMN39581145
20227641	2022	SAMN39581001
20164957	2016	SAMN08691038
20170131	2016	SAMN08691548
20170164	2016	SAMN08691579
20216525	2021	SAMN41807982
20230233	2022	SAMN39581062
20180192	2017	SAMN09849193
20174513	2017	SAMN08692658
20175893	2017	SAMN08693022
20180496	2017	SAMN09849238
20180504	2017	SAMN09849246
20181701	2017	SAMN09849374
20221107	2021	SAMN41808140
20207317	2020	SAMN27992008
20210597	2020	SAMN27992314
20211717	2020	SAMN27992637
20220203	2021	SAMN39580731
20181708	2017	SAMN09849381
20181710	2017	SAMN09849383
20190756	2015	SAMN27749698
20164973	2016	SAMN08691053
20170129	2016	SAMN08691546
2026-01	2000	SAMN27749555
20228881	2021	SAMN41825660
20225879	2022	SAMN41825983
20213446	2021	SAMN27997236
20213447	2021	SAMN27997237
20214682	2021	SAMN27997484
20214691	2021	SAMN27997493
20226943	2022	SAMN41826202
20225604	2022	SAMN41825879
20192965	2018	SAMN27770615
20194809	2018	SAMN27780703
20210370	2020	SAMN27992236
20210378	2020	SAMN27992244
20210591	2020	SAMN27992308
20216675	2020	SAMN39580720
20212411	2020	SAMN27992784
20207307	2020	SAMN27991998
20192319	2018	SAMN27770321
7051-04	2004	SAMN27749634
7052-04	2004	SAMN27749635
8022-04	2004	SAMN27749638
8009-04	2004	SAMN27749636
7022-05	2005	SAMN27749659
20232222	2022	SAMN41863756
20176336	2017	SAMN09849014
20192381	2017	SAMN27750021
20190200	2017	SAMN27749833
8867-03	2003	SAMN27749616
3431-04	2003	SAMN27749598
20176284	2016	SAMN08693092
20190151	2017	SAMN27749784
20190164	2017	SAMN27749797
20176341	2017	SAMN09849019
20190191	2017	SAMN27749824
20224795	2021	SAMN39580960
20224799	2021	SAMN39580964
20198000	2018	SAMN27780971
20170158	2016	SAMN08691574
20170171	2016	SAMN08691586
20170141	2016	SAMN08691558
20170544	2016	SAMN08691640
20170547	2016	SAMN08691643
20171101	2016	SAMN08691766
20171735	2017	SAMN08691954
20172394	2017	SAMN08692097
20173168	2017	SAMN08692265
20170541	2016	SAMN08691637
20170549	2016	SAMN08691645
20171099	2016	SAMN08691764
20171100	2016	SAMN08691765
20172404	2017	SAMN08692107
20173864	2017	SAMN08692424
20170540	2016	SAMN08691636
20224318	2021	SAMN41825484
20166043	2016	SAMN08691306
20230565	2022	SAMN41841084
20197039	2019	SAMN27804533
20191019	2018	SAMN27769963
20172073	2016	SAMN08692029
20172076	2016	SAMN08692032
20190754	2018	SAMN27769866
20164981	2016	SAMN08691061
20170144	2016	SAMN08691561
20170165	2016	SAMN08691580
20212052	2020	SAMN27992737
20215247	2021	SAMN41807737
20216602	2021	SAMN41808021
20220724	2021	SAMN39580761
20220730	2021	SAMN39580767
20220772	2021	SAMN39580807
20220792	2021	SAMN39580826
20224837	2021	SAMN39580865
20231075	2022	SAMN39581088
20231082	2022	SAMN39581095
5273-00	2000	SAMN27749557
20204266	2020	SAMN27922503
20190615	2018	SAMN27769744
20176984	2017	SAMN08693263
20176985	2017	SAMN08693264
20173160	2017	SAMN08692258
20173868	2017	SAMN08692428
20180194	2017	SAMN09849195
20180200	2017	SAMN09849201
20173858	2017	SAMN08692418
20183791	2017	SAMN09849802
20164951	2016	SAMN08691032
20182246	2017	SAMN09849533
20232380	2022	SAMN41863894
20232638	2022	SAMN41864004
20176273	2016	SAMN08693081
20192368	2017	SAMN27750009
20190155	2017	SAMN27749788
20183811	2017	SAMN09849822
20183857	2017	SAMN09849867
20183544	2017	SAMN09849713
20205116	2019	SAMN27922352
20205119	2019	SAMN27922355
20205126	2020	SAMN27922630
20205123	2020	SAMN27922627
20205555	2020	SAMN27922726
20197294	2019	SAMN27804588
20201035	2019	SAMN27862396
20201047	2019	SAMN27862408
20202363	2019	SAMN27862761
20205120	2019	SAMN27922356
4479-06	2005	SAMN27749651
20162144	2015	SAMN07154277
20162156	2015	SAMN07154288
20197278	2019	SAMN27804572
20197303	2019	SAMN27804597
20198808	2019	SAMN27804852
20198829	2019	SAMN27804873
20198785	2019	SAMN27804830
20198850	2019	SAMN27804894
20198853	2019	SAMN27804897
20222471	2021	SAMN41808365
20226657	2021	SAMN41825582
20194791	2018	SAMN27780685
20192924	2018	SAMN27770574
20192939	2018	SAMN27770589
20192956	2018	SAMN27770606
20194798	2018	SAMN27780692
20194799	2018	SAMN27780693
20233244	2022	SAMN41864093
20224269	2021	SAMN41825445
20194831	2018	SAMN27780725
20195735	2019	SAMN27804212
20198810	2019	SAMN27804854
20198840	2019	SAMN27804884
20198839	2019	SAMN27804883
20198844	2019	SAMN27804888
3274-98	1998	SAMN27749551
20207129	2020	SAMN27991947
20207475	2020	SAMN27992038
20213229	2021	SAMN27997137
20213053	2021	SAMN27997104
20181968	2017	SAMN09849473
20181972	2017	SAMN09849477
20192928	2018	SAMN27770578
20232343	2022	SAMN41863857
20210915	2020	SAMN27992439
20230244	2022	SAMN39581073
20202709	2019	SAMN27862844
20194878	2018	SAMN27780770
20197237	2018	SAMN27780933
20197263	2019	SAMN27804557
20216511	2021	SAMN41807968
20216519	2021	SAMN41807976
20216521	2021	SAMN41807978
20198791	2019	SAMN27804836
20198848	2019	SAMN27804892
20228879	2021	SAMN41825658
20224767	2021	SAMN39580932
20224791	2021	SAMN39580956
20224793	2021	SAMN39580958
20224803	2021	SAMN39580968
20220789	2021	SAMN39580823
20222287	2021	SAMN41808296
3007-01	2001	SAMN27749575
4777-01	2001	SAMN27749578
3006-02	2001	SAMN27749574
3856-03	2002	SAMN27749586
9111-03	2003	SAMN27749620
3467-04	2003	SAMN27749600
20232093	2022	SAMN39581181
20230787	2022	SAMN41841179
20223084	2021	SAMN41808437
20215064	2021	SAMN27997531
20215071	2021	SAMN27997538
20215696	2021	SAMN27997578
20215709	2021	SAMN27997591
20216516	2021	SAMN41807973
20228529	2021	SAMN41825606
20216548	2021	SAMN41808004
20216553	2021	SAMN41808009
4982-04	2003	SAMN27749604
20231072	2022	SAMN39581085
20190243	2017	SAMN27749876
20193377	2018	SAMN27780262
20228189	2022	SAMN41840916
20232098	2022	SAMN39581186
20232105	2022	SAMN39581193
20215231	2021	SAMN41807721
20215759	2021	SAMN27997619
20190219	2017	SAMN27749852
20190234	2017	SAMN27749867
20190215	2017	SAMN27749848
20230717	2022	SAMN41841153
20233378	2022	SAMN41864124
20233379	2022	SAMN41864125
20206510	2020	SAMN27923017
20212190	2020	SAMN27992747
20215749	2021	SAMN27997610
20195440	2018	SAMN27780841
20199051	2018	SAMN27781006
20181956	2017	SAMN09849462
20181950	2017	SAMN09849457
20183370	2017	SAMN09849687
20183378	2017	SAMN09849695
20183359	2018	SAMN27750112
3487-05	2004	SAMN27749628
20198759	2018	SAMN27780984
20192272	2018	SAMN27770274
20204732	2020	SAMN27922562
20232152	2022	SAMN41863694
20232856	2022	SAMN41864052
20162108	2015	SAMN07154242
20162123	2015	SAMN07154256
20197999	2018	SAMN27780970
20173689	2016	SAMN08692349
20171300	2016	SAMN08691845
20173732	2016	SAMN08692391
20176278	2016	SAMN08693086
20176282	2016	SAMN08693090
20176306	2017	SAMN08693114
20199099	2018	SAMN27781054
2012220161	2012	SAMN27749681
20190181	2017	SAMN27749814
20171719	2016	SAMN08691939
20171725	2016	SAMN08691945
20174516	2017	SAMN08692661
20174518	2017	SAMN08692663
5278-00	2000	SAMN27749559
20212864	2020	SAMN27996837
20197235	2018	SAMN27780931
20197242	2018	SAMN27780938
20197264	2019	SAMN27804558
20194846	2018	SAMN27780740
20156445	2015	SAMN07153789
20193358	2018	SAMN27780243
6358-05	2005	SAMN27749654
7017-05	2005	SAMN27749657
20213326	2021	SAMN27997186
20205401	2020	SAMN27922699
20205426	2020	SAMN27922724
20197273	2019	SAMN27804567
20166353	2016	SAMN08691392
20166726	2016	SAMN08691464
20171103	2016	SAMN08691768
20171738	2017	SAMN08691957
20172396	2017	SAMN08692099
20172397	2017	SAMN08692100
20205576	2020	SAMN27922746
20156643	2015	SAMN07153829
20197290	2019	SAMN27804584
20198834	2019	SAMN27804878
20198865	2019	SAMN27804909
20193393	2018	SAMN27780277
20212676	2021	SAMN27997062
20213407	2021	SAMN27997202
20214652	2020	SAMN27997027
20214655	2020	SAMN27997030
20213418	2020	SAMN27996928
20214659	2021	SAMN27997461
20206457	2020	SAMN27923004
20228539	2021	SAMN41825616
20221395	2021	SAMN41808176
20226663	2021	SAMN41825588
20222506	2021	SAMN41808400
20224207	2021	SAMN41808556
20206944	2020	SAMN27991889
20210585	2020	SAMN27992302
20214613	2021	SAMN27997453
20206967	2020	SAMN27991912
20161541	2015	SAMN07154180
20199896	2019	SAMN27805083
20200168	2019	SAMN27862144
20206448	2020	SAMN27922995
20206798	2020	SAMN27991867
20207674	2020	SAMN27992111
20211714	2020	SAMN27992634
20233362	2022	SAMN41864109
20175041	2017	SAMN08692772
20190662	2018	SAMN27769789
20227226	2022	SAMN41826252
20234581	2022	SAMN41864347
20191010	2018	SAMN27769954
20234573	2022	SAMN41864339
20175007	2017	SAMN08692738
20175025	2017	SAMN08692756
20212014	2020	SAMN27992699
20190184	2017	SAMN27749817
20190197	2017	SAMN27749830
20190268	2017	SAMN27749900
20215238	2021	SAMN41807728
20198811	2019	SAMN27804855
20198828	2019	SAMN27804872
20201036	2019	SAMN27862397
20201042	2019	SAMN27862403
4092-05	2005	SAMN27749650
3342-07	2006	SAMN27749668
20203511	2019	SAMN27922160
20197296	2019	SAMN27804590
20198820	2019	SAMN27804864
5271-00	2000	SAMN27749556
20203472	2019	SAMN27922122
20213333	2021	SAMN27997193
20210477	2020	SAMN27992269
20210590	2020	SAMN27992307
20210599	2020	SAMN27992316
20211698	2020	SAMN27992619
20211708	2020	SAMN27992628
20220200	2021	SAMN39580728
20220202	2021	SAMN39580730
20220213	2021	SAMN39580740
20224773	2021	SAMN39580938
20224784	2021	SAMN39580949
20194840	2018	SAMN27780734
20216672	2020	SAMN39580717
20220216	2021	SAMN39580743
20224759	2021	SAMN39580925
20220719	2021	SAMN39580756
20220735	2021	SAMN39580772
20227088	2022	SAMN41826224
20213480	2020	SAMN27996934
20214687	2021	SAMN27997489
20215616	2021	SAMN41807794
20221336	2021	SAMN41808167
20227580	2022	SAMN39581118
20227577	2022	SAMN39581115
20227595	2022	SAMN39581133
20227619	2022	SAMN39581154
20227640	2022	SAMN39581000
0549-02	2001	SAMN27749561
20163349	2016	SAMN08690724
20166348	2016	SAMN08691387
20166349	2016	SAMN08691388
20206447	2020	SAMN27922994
20206800	2020	SAMN27991869
20207322	2020	SAMN27992013
20210376	2020	SAMN27992242
20175897	2017	SAMN08693026
20225592	2022	SAMN41825867
20215248	2021	SAMN41807738
20215743	2021	SAMN27997604
20202366	2019	SAMN27862764
20204288	2019	SAMN27922217
20205411	2020	SAMN27922709
20202219	2019	SAMN27862685
20193542	2018	SAMN27780297
20232459	2022	SAMN41863967
20183762	2017	SAMN09849774
20198859	2019	SAMN27804903
20214186	2021	SAMN27997349
20215866	2021	SAMN41807835
20232275	2022	SAMN41863789
20193384	2018	SAMN27780269
20205030	2019	SAMN27922327
0556-02	2001	SAMN27749563
0812-02	2001	SAMN27749566
3005-02	2001	SAMN27749573
6729-03	2003	SAMN27749612
20225214	2022	SAMN41825773
20204412	2019	SAMN27922246
20173874	2017	SAMN08692434
20175491	2017	SAMN08692896
20175496	2017	SAMN08692901
20173862	2017	SAMN08692422
20175894	2017	SAMN08693023
20176547	2017	SAMN08693153
20176551	2017	SAMN08693157
20180501	2017	SAMN09849243
20180503	2017	SAMN09849245
20180512	2017	SAMN09849254
20192752	2018	SAMN27770510
20200589	2019	SAMN27862336
20193554	2018	SAMN27780309
20196245	2019	SAMN27804351
20164944	2016	SAMN08691026
20164982	2016	SAMN08691062
20190627	2018	SAMN27769756
20170170	2016	SAMN08691585
20172017	2016	SAMN08691974
20193539	2018	SAMN27780294
20201048	2019	SAMN27862409
20201812	2019	SAMN27862578
20222299	2021	SAMN41808307
20225148	2022	SAMN41825753
20225159	2022	SAMN41825764
20225871	2022	SAMN41825975
20225872	2022	SAMN41825976
20226669	2022	SAMN41826085
20227086	2022	SAMN41826222
20166734	2016	SAMN08691472
20170548	2016	SAMN08691644
20171096	2016	SAMN08691761
20171711	2016	SAMN08691931
20171722	2016	SAMN08691942
20173167	2017	SAMN08692264
20173169	2017	SAMN08692266
20174519	2017	SAMN08692664
20227245	2022	SAMN41826268
7607-06	2006	SAMN27749670
7608-06	2006	SAMN27749671
20193379	2018	SAMN27780264
20190440	2018	SAMN27750519
20232829	2022	SAMN41864048
20228885	2022	SAMN41841000
20203283	2019	SAMN27863001
20231010	2022	SAMN41841205
4785-01	2001	SAMN27749580
20232145	2022	SAMN41863687
20232147	2022	SAMN41863689
20205297	2020	SAMN27922671
20212034	2020	SAMN27992719
20181933	2017	SAMN09849440
20231085	2022	SAMN39581098
20232110	2022	SAMN39581198
20226934	2022	SAMN41826193
20224802	2021	SAMN39580967
20224807	2021	SAMN39580972
20230190	2021	SAMN39580890
20220752	2021	SAMN39580788
20224826	2021	SAMN39580854
20197285	2019	SAMN27804579
20197304	2019	SAMN27804598
20222377	2021	SAMN41808336
20170545	2016	SAMN08691641
20172398	2017	SAMN08692101
20203503	2019	SAMN27922152
20203509	2019	SAMN27922158
20200573	2019	SAMN27862320
20172081	2017	SAMN08692037
20175033	2017	SAMN08692764
20228871	2021	SAMN41825650
20183717	2017	SAMN09849729
20183742	2017	SAMN09849754
20230660	2022	SAMN41841122
20224210	2022	SAMN41825729
20234044	2022	SAMN41864174
20225869	2022	SAMN41825974
20194789	2018	SAMN27780683
20197287	2019	SAMN27804581
20227224	2022	SAMN41826251
20228609	2021	SAMN41825638
20213312	2021	SAMN27997172
20213319	2021	SAMN27997179
20171264	2016	SAMN08691810
20171302	2016	SAMN08691847
20173730	2016	SAMN08692389
20225795	2022	SAMN41825951
20201969	2019	SAMN27862618
20224250	2021	SAMN41825426
20227540	2022	SAMN41840861
3301-01	2001	SAMN27749577
6296-01	2001	SAMN27749582
0553-02	2001	SAMN27749562
3412-02	2002	SAMN27749585
0557-02	2001	SAMN27749564
0815-02	2001	SAMN27749567
5438-02	2002	SAMN27749596
4825-03	2002	SAMN27749593
9035-03	2003	SAMN27749617
9112-03	2003	SAMN27749621
3468-04	2003	SAMN27749601
4972-04	2003	SAMN27749603
1606-02	2001	SAMN27749569
4579-02	2002	SAMN27749589
3859-03	2002	SAMN27749587
4814-03	2002	SAMN27749592
20182675	2017	SAMN09849662
20185330	2018	SAMN27750187
20185338	2018	SAMN27750195
20197638	2019	SAMN27804605
20199941	2019	SAMN27862071
20185327	2018	SAMN27750184
20226670	2022	SAMN41826086
20232091	2022	SAMN39581179
20190701	2018	SAMN27769828
20185337	2018	SAMN27750194
20185339	2018	SAMN27750196
20172069	2016	SAMN08692025
20193773	2018	SAMN27780426
20215090	2021	SAMN27997556
20215692	2021	SAMN27997574
20215710	2021	SAMN27997592
20212658	2020	SAMN27992838
20212674	2021	SAMN27997060
20212688	2021	SAMN27997074
20214657	2020	SAMN27997032
20213431	2021	SAMN27997221
20181714	2017	SAMN09849387
20232123	2022	SAMN39581209
20226946	2022	SAMN41826205
20213473	2021	SAMN27997263
20214667	2021	SAMN27997469
20213490	2021	SAMN27997274
20214675	2021	SAMN27997477
20214680	2021	SAMN27997482
20221387	2021	SAMN41808168
20215066	2021	SAMN27997533
20232828	2022	SAMN41864047
20180193	2017	SAMN09849194
20220756	2021	SAMN39580792
20220762	2021	SAMN39580798
20220771	2021	SAMN39580806
20180500	2017	SAMN09849242
20180502	2017	SAMN09849244
20180508	2017	SAMN09849250
20181702	2017	SAMN09849375
20181705	2017	SAMN09849378
20182660	2017	SAMN09849647
20224833	2021	SAMN39580861
20227573	2022	SAMN39581111
20207310	2020	SAMN27992001
20210373	2020	SAMN27992239
20210587	2020	SAMN27992304
20210589	2020	SAMN27992306
20224847	2021	SAMN39580875
20227583	2022	SAMN39581121
20206517	2020	SAMN27923024
20212870	2020	SAMN27996843
20225133	2021	SAMN41825505
20228532	2021	SAMN41825609
20221397	2021	SAMN41808178
20224774	2021	SAMN39580939
20224788	2021	SAMN39580953
20220732	2021	SAMN39580769
20224816	2021	SAMN39580981
20224840	2021	SAMN39580868
20194881	2018	SAMN27780773
20197216	2018	SAMN27780912
20197225	2018	SAMN27780921
20207156	2020	SAMN27991974
20222365	2021	SAMN41808324
20211956	2020	SAMN27992645
20215717	2021	SAMN27997599
20228865	2021	SAMN41825644
2012225289	2012	SAMN27749682
2013218835	2013	SAMN27749687
20216540	2021	SAMN41807996
20216551	2021	SAMN41808007
20223087	2021	SAMN41808440
20228530	2021	SAMN41825607
20228869	2021	SAMN41825648
20227083	2022	SAMN41826219
20227087	2022	SAMN41826223
20232142	2022	SAMN41863684
20176972	2017	SAMN08693251
20183737	2017	SAMN09849749
20176979	2017	SAMN08693258
20150253	2014	SAMN27749694
20202370	2019	SAMN27862768
20156413	2015	SAMN07153757
20165277	2015	SAMN07154422
20165282	2016	SAMN08691101
20205398	2019	SAMN27922363
20205412	2020	SAMN27922710
20231095	2022	SAMN39581108
20232114	2022	SAMN39580850
20232122	2022	SAMN39581208
20185331	2018	SAMN27750188
20185334	2018	SAMN27750191
20190452	2018	SAMN27750531
20190623	2018	SAMN27769752
20175010	2017	SAMN08692741
20175011	2017	SAMN08692742
20175012	2017	SAMN08692743
20175029	2017	SAMN08692760
20176967	2017	SAMN08693246
3125-05	2004	SAMN27749627
7014-05	2005	SAMN27749656
8111-05	2005	SAMN27749661
3724-07	2006	SAMN27749669
9107-03	2003	SAMN27749618
3465-04	2003	SAMN27749599
4990-04	2003	SAMN27749606
4966-04	2003	SAMN27749602
4993-04	2003	SAMN27749608
8117-05	2005	SAMN27749663
8129-05	2005	SAMN27749665
3476-06	2005	SAMN27749645
3331-07	2006	SAMN27749666
20193370	2018	SAMN27780255
20193398	2018	SAMN27780282
20212877	2020	SAMN27996850
20199037	2018	SAMN27780992
20201198	2019	SAMN27862474
20164782	2016	SAMN08690984
20211711	2020	SAMN27992631
20216671	2020	SAMN39580716
20216676	2020	SAMN39580721
20224772	2021	SAMN39580937
20226936	2022	SAMN41826195
20170151	2016	SAMN08691567
20170157	2016	SAMN08691573
20170160	2016	SAMN08691576
20214593	2021	SAMN27997434
20227592	2022	SAMN39581130
20170167	2016	SAMN08691582
20176932	2016	SAMN08693224
20227599	2022	SAMN39581137
20227609	2022	SAMN39581164
20227665	2022	SAMN39581024
20232337	2022	SAMN41863851
20185319	2018	SAMN27750176
20200488	2019	SAMN27862248
20201139	2019	SAMN27862416
20204398	2019	SAMN27922232
20165292	2016	SAMN08691111
20165311	2016	SAMN08691128
4324-03	2002	SAMN27749588
20213203	2021	SAMN27996899
20216610	2021	SAMN41808029
20230006	2022	SAMN41841058
20226668	2022	SAMN41826084
20205563	2020	SAMN27922734
20206451	2020	SAMN27922998
20206454	2020	SAMN27923001
20195410	2018	SAMN27780811
20193338	2018	SAMN27780223
20206791	2020	SAMN27923086
20232387	2022	SAMN41863901
20183814	2017	SAMN09849825
20183817	2017	SAMN09849828
20164931	2016	SAMN08691014
20164946	2016	SAMN08691028
20176974	2017	SAMN08693253
20190543	2017	SAMN27749944
20183855	2017	SAMN09849865
20183776	2017	SAMN09849788
20183780	2017	SAMN09849792
20176961	2017	SAMN08693241
20215869	2021	SAMN41807838
20170139	2016	SAMN08691556
20172009	2016	SAMN08691966
20172013	2016	SAMN08691970
20192762	2018	SAMN27770520
20198843	2019	SAMN27804887
20198855	2019	SAMN27804899
20198851	2019	SAMN27804895
20198861	2019	SAMN27804905
20201044	2019	SAMN27862405
20201052	2019	SAMN27862413
20227596	2022	SAMN39581134
20227612	2022	SAMN39581147
20227637	2022	SAMN39580997
20172039	2016	SAMN08691995
20227650	2022	SAMN39581009
20227668	2022	SAMN39581027
20227670	2022	SAMN39581029
20172056	2016	SAMN08692012
20194818	2018	SAMN27780712
20194842	2018	SAMN27780736
20194872	2018	SAMN27780764
20215256	2021	SAMN41807745
20215761	2021	SAMN27997621
20220488	2021	SAMN41808119
20173869	2017	SAMN08692429
20175483	2017	SAMN08692888
20175498	2017	SAMN08692903
20180198	2017	SAMN09849199
20180510	2017	SAMN09849252
20181707	2017	SAMN09849380
20232348	2022	SAMN41863862
20232381	2022	SAMN41863895
20234728	2022	SAMN41864367
20232346	2022	SAMN41863860
20228540	2021	SAMN41825617
20222494	2021	SAMN41808388
20224206	2021	SAMN41808555
20222497	2021	SAMN41808391
20222502	2021	SAMN41808396
20222508	2021	SAMN41808402
20228552	2021	SAMN41825629
20234808	2022	SAMN41864375
20224208	2022	SAMN41825727
20232180	2022	SAMN41863719
20231610	2022	SAMN41841371
20231620	2022	SAMN41841381
20232137	2022	SAMN41863679
20223097	2021	SAMN41808449
20225139	2021	SAMN41825511
20223101	2021	SAMN41808453
20228883	2022	SAMN41840998
20232143	2022	SAMN41863685
20231013	2022	SAMN41841208
20232181	2022	SAMN41863720
20194090	2018	SAMN27780567
3015-01	2001	SAMN27749576
4580-02	2002	SAMN27749590
4828-03	2002	SAMN27749594
8327-03	2003	SAMN27749613
4985-04	2003	SAMN27749605
5994-04	2004	SAMN27749631
8038-04	2004	SAMN27749640
20206453	2020	SAMN27923000
20211488	2020	SAMN27992594
20211722	2020	SAMN27992642
20220197	2021	SAMN39580725
20176314	2017	SAMN08693122
20215804	2021	SAMN27997631
20173723	2016	SAMN08692383
20185796	2018	SAMN27750336
20192931	2018	SAMN27770581
20176315	2017	SAMN08693123
20194797	2018	SAMN27780691
20185780	2018	SAMN27750320
20185799	2018	SAMN27750339
20192925	2018	SAMN27770575
20181704	2017	SAMN09849377
20192950	2018	SAMN27770600
20192970	2018	SAMN27770620
20194821	2018	SAMN27780715
20227503	2022	SAMN41840840
20222378	2021	SAMN41808337
8023-04	2004	SAMN27749639
20176299	2016	SAMN08693107
20190163	2017	SAMN27749796
20190258	2017	SAMN27749890
20162647	2015	SAMN07154347
20177190	2017	SAMN09849074
20154047	2015	SAMN07153237
9535-04	2004	SAMN27749644
20162152	2015	SAMN07154284
20165344	2016	SAMN08691161
20171251	2016	SAMN08691797
20203305	2019	SAMN27863023
20230007	2022	SAMN41841059
20177197	2017	SAMN09849080
20183854	2017	SAMN09849864
20183766	2017	SAMN09849778
20183789	2017	SAMN09849800
20183801	2017	SAMN09849812
20221864	2021	SAMN41808211
20214304	2021	SAMN27997418
7021-05	2005	SAMN27749658
8116-05	2005	SAMN27749662
4482-06	2005	SAMN27749652
20170137	2016	SAMN08691554
20174988	2016	SAMN08692720
20176970	2017	SAMN08693249
20183739	2017	SAMN09849751
20211705	2020	SAMN27992626
20211709	2020	SAMN27992629
20211719	2020	SAMN27992639
20216669	2020	SAMN39580714
20165286	2016	SAMN08691105
20174990	2016	SAMN08692722
20224787	2021	SAMN39580952
20162112	2015	SAMN07154246
20171294	2016	SAMN08691839
20207474	2020	SAMN27992037
20222482	2021	SAMN41808376
20223090	2021	SAMN41808443
20191031	2018	SAMN27769975
20173710	2016	SAMN08692370
20176285	2016	SAMN08693093
20165301	2016	SAMN08691119
20165347	2016	SAMN08691164
20171255	2016	SAMN08691801
20173667	2016	SAMN09848991
20173681	2016	SAMN08692341
20223093	2021	SAMN41808446
20223102	2021	SAMN41808454
20226665	2021	SAMN41825590
20225791	2022	SAMN41825947
20225797	2022	SAMN41825953
20226248	2021	SAMN41825572
20227538	2022	SAMN41840859
20193556	2018	SAMN27780311
20207305	2020	SAMN27991996
20206442	2020	SAMN27922989
20206792	2020	SAMN27923087
20206797	2020	SAMN27923092
20225314	2022	SAMN41825784
20231076	2022	SAMN39581089
20232087	2022	SAMN39581175
20232102	2022	SAMN39581190
20207312	2020	SAMN27992003
20170546	2016	SAMN08691642
20171726	2016	SAMN08691946
3109-05	2004	SAMN27749626
20190173	2017	SAMN27749806
20176337	2017	SAMN09849015
20190269	2017	SAMN27749901
20216604	2021	SAMN41808023
20216611	2021	SAMN41808030
20202371	2019	SAMN27862769
20205121	2019	SAMN27922357
20205404	2020	SAMN27922702
20175502	2017	SAMN08692907
20180499	2017	SAMN09849241
20210592	2020	SAMN27992309
20210598	2020	SAMN27992315
20210603	2020	SAMN27992320
20211701	2020	SAMN27992622
20220201	2021	SAMN39580729
20220207	2021	SAMN39580734
20195438	2018	SAMN27780839
20231609	2022	SAMN41841370
5277-00	2000	SAMN27749558
20165319	2016	SAMN08691136
20165328	2016	SAMN08691145
20165342	2016	SAMN08691159
20193291	2018	SAMN27780176
20195706	2019	SAMN27804185
20225551	2022	SAMN41825827
20228557	2021	SAMN41825634
20211435	2020	SAMN27992579
20205562	2020	SAMN27922733
20225156	2022	SAMN41825761
20227501	2021	SAMN41825600
20225870	2021	SAMN41825563
20225874	2022	SAMN41825978
20228946	2022	SAMN41841020
20226659	2021	SAMN41825584
20228533	2021	SAMN41825610
20227497	2021	SAMN41825599
20225134	2021	SAMN41825506
20228542	2021	SAMN41825619
20216510	2021	SAMN41807967
20213429	2021	SAMN27997220
20213438	2021	SAMN27997228
20213466	2021	SAMN27997256
20226784	2022	SAMN41826137
20180022	2017	SAMN09849165
20212434	2021	SAMN27997056
20226791	2022	SAMN41826144
20228426	2022	SAMN41840932
20213991	2020	SAMN27996999
20231604	2022	SAMN41841365
20212887	2020	SAMN27996860
20215764	2021	SAMN27997624
20172067	2016	SAMN08692023
20164963	2016	SAMN08691043
20164977	2016	SAMN08691057
20230673	2022	SAMN41841135
20231017	2022	SAMN41841212
20232212	2022	SAMN41863746
20232104	2022	SAMN39581192
20232635	2022	SAMN41864001
20222492	2021	SAMN41808386
20232223	2022	SAMN41863757
20228545	2021	SAMN41825622
20222500	2021	SAMN41808394
20222501	2021	SAMN41808395
7048-04	2004	SAMN27749633
8013-04	2004	SAMN27749637
20172042	2016	SAMN08691998
20172065	2016	SAMN08692021
20190702	2018	SAMN27769829
20225196	2021	SAMN41825526
20225201	2021	SAMN41825530
20194319	2019	SAMN27781084
20230718	2022	SAMN41841154
20231520	2022	SAMN41841333
3479-06	2005	SAMN27749646
5440-02	2002	SAMN27749597
20213481	2021	SAMN27997268
20213484	2020	SAMN27996936
20214681	2021	SAMN27997483
20234046	2022	SAMN41864176
20215088	2021	SAMN27997554
20215711	2021	SAMN27997593
20225132	2021	SAMN41825504
20216544	2021	SAMN41808000
20210819	2020	SAMN27992366
20231586	2022	SAMN41841361
7047-04	2004	SAMN27749632
20206133	2019	SAMN27922390
20183372	2017	SAMN09849689
20203313	2019	SAMN27863031
8980-04	2004	SAMN27749641
9530-04	2004	SAMN27749643
20183373	2017	SAMN09849690
20183389	2017	SAMN09849706
20183391	2017	SAMN09849708
20181975	2017	SAMN09849480
20227578	2022	SAMN39581116
20185756	2018	SAMN27750296
20227600	2022	SAMN39581138
20227636	2022	SAMN39580996
20227659	2022	SAMN39581018
20185788	2018	SAMN27750328
20204256	2020	SAMN27922493
20204842	2019	SAMN27922305
20207112	2020	SAMN27991930
20204824	2020	SAMN27922590
20232129	2022	SAMN41863671
20172011	2016	SAMN08691968
20172018	2016	SAMN08691975
20172025	2016	SAMN08691982
20172045	2016	SAMN08692001
20232169	2022	SAMN41863711
20221388	2021	SAMN41808169
20221398	2021	SAMN41808179
20222483	2021	SAMN41808377
20222498	2021	SAMN41808392
20222499	2021	SAMN41808393
20223094	2021	SAMN41808447
20222503	2021	SAMN41808397
2011218723	2011	SAMN27749677
20207189	2020	SAMN27991978
20232657	2022	SAMN41864023
20230232	2022	SAMN39581061
20231077	2022	SAMN39581090
4782-01	2001	SAMN27749579
4788-01	2001	SAMN27749581
6301-01	2001	SAMN27749583
6303-01	2001	SAMN27749584
0810-02	2001	SAMN27749565
9114-03	2003	SAMN27749623
20181699	2017	SAMN09849372
20182654	2017	SAMN09849641
20190446	2018	SAMN27750525
20234730	2022	SAMN41864369
20183779	2017	SAMN09849791
20183796	2017	SAMN09849807
20183827	2017	SAMN09849838
20183828	2017	SAMN09849839
20170127	2016	SAMN09848930
20170136	2016	SAMN08691553
20172071	2016	SAMN08692027
20175035	2017	SAMN08692766
20164966	2016	SAMN08691046
20233211	2022	SAMN41864060
20232391	2022	SAMN41863905
20176006	2017	SAMN08693066
20180012	2017	SAMN09849155
20180048	2017	SAMN09849187
20193397	2018	SAMN27780281
20195423	2018	SAMN27780824
20224798	2021	SAMN39580963
20220745	2021	SAMN39580782
20220777	2021	SAMN39580812
20181966	2017	SAMN09849471
20183374	2017	SAMN09849691
20183390	2017	SAMN09849707
20223593	2021	SAMN41808501
20180199	2017	SAMN09849200
20181706	2017	SAMN09849379
20205564	2020	SAMN27922735
20202906	2019	SAMN27862879
20232384	2022	SAMN41863898
20225191	2021	SAMN41825521
20227258	2022	SAMN41840801
20231533	2022	SAMN41841345
20233376	2022	SAMN41864122
20226688	2022	SAMN41826090
20230568	2022	SAMN41841087
20220713	2021	SAMN39580750
20197217	2018	SAMN27780913
20197243	2018	SAMN27780939
20197253	2019	SAMN27804547
20220778	2021	SAMN39580813
20224859	2021	SAMN39580887
20227588	2022	SAMN39581126
20227606	2022	SAMN39581053
20227632	2022	SAMN39580992
20227686	2022	SAMN39581055
20230225	2022	SAMN39581050
20194800	2018	SAMN27780694
20194805	2018	SAMN27780699
20194847	2018	SAMN27780741
20224762	2021	SAMN39580928
20224779	2021	SAMN39580944
20224806	2021	SAMN39580971
20224805	2021	SAMN39580970
20220721	2021	SAMN39580758
20183713	2017	SAMN09849725
20175036	2017	SAMN08692767
20176959	2017	SAMN08693239
20202004	2019	SAMN27862653
20212004	2020	SAMN27992689
20211980	2020	SAMN27992665
20200547	2019	SAMN27862294
20190744	2018	SAMN27769859
20192377	2017	SAMN27750018
20190190	2017	SAMN27749823
20190209	2017	SAMN27749842
20225650	2022	SAMN41825925
20222300	2021	SAMN41808308
20198868	2019	SAMN27804912
20201037	2019	SAMN27862398
20201051	2019	SAMN27862412
20201797	2019	SAMN27862563
20201807	2019	SAMN27862573
20202358	2019	SAMN27862756
20202368	2019	SAMN27862766
20204289	2019	SAMN27922218
20191001	2018	SAMN27769945
20200597	2019	SAMN27862344
20204734	2020	SAMN27922564
20231529	2022	SAMN41841342
20231530	2022	SAMN41841343
20171253	2016	SAMN08691799
20171254	2016	SAMN08691800
20173673	2016	SAMN08692333
20207483	2020	SAMN27992046
20207127	2020	SAMN27991945
20207136	2020	SAMN27991954
20221881	2021	SAMN41808227
20221884	2021	SAMN41808230
20231220	2022	SAMN41841247
20171263	2016	SAMN08691809
20200490	2019	SAMN27862250
20224290	2021	SAMN41825456
20192951	2018	SAMN27770601
20192971	2018	SAMN27770621
20228183	2022	SAMN41840910
20231517	2022	SAMN41841330
20233370	2022	SAMN41864117
20194814	2018	SAMN27780708
20194820	2018	SAMN27780714
20194848	2018	SAMN27780742
20194876	2018	SAMN27780768
20212678	2021	SAMN27997064
20213411	2021	SAMN27997206
20213414	2021	SAMN27997209
20213416	2021	SAMN27997211
20213419	2021	SAMN27997212
20213453	2021	SAMN27997243
20212661	2020	SAMN27992841
20212700	2021	SAMN27997086
20214647	2020	SAMN27997022
20226017	2022	SAMN41825997
20230669	2022	SAMN41841131
20232166	2022	SAMN41863708
20231019	2022	SAMN41841214
20212691	2021	SAMN27997077
20213440	2021	SAMN27997230
20214662	2021	SAMN27997464
20213479	2021	SAMN27997267
20231293	2022	SAMN41841301
20234134	2022	SAMN41864186
20234140	2022	SAMN41864192
20213315	2021	SAMN27997175
20215822	2021	SAMN27997649
20224319	2021	SAMN41825485
20183730	2017	SAMN09849742
20176981	2017	SAMN08693260
20183773	2017	SAMN09849785
20183778	2017	SAMN09849790
20183785	2017	SAMN09849796
20190544	2017	SAMN27749945
20183823	2017	SAMN09849834
20170153	2016	SAMN08691569
20170169	2016	SAMN08691584
20225135	2021	SAMN41825507
20228870	2021	SAMN41825649
20220754	2021	SAMN39580790
20220780	2021	SAMN39580815
20230201	2021	SAMN39580901
20220798	2021	SAMN39580832
20224834	2021	SAMN39580862
20224836	2021	SAMN39580864
20205408	2020	SAMN27922706
20205416	2020	SAMN27922714
20205422	2020	SAMN27922720
20220736	2021	SAMN39580773
20206449	2020	SAMN27922996
20206785	2020	SAMN27923080
20183744	2017	SAMN09849756
20176983	2017	SAMN08693262
20183761	2017	SAMN09849773
20183781	2017	SAMN09849793
20191108	2018	SAMN27770043
20213415	2021	SAMN27997210
20213425	2021	SAMN27997216
20161847	2016	SAMN08690550
20166048	2016	SAMN08691311
20166351	2016	SAMN08691390
20166730	2016	SAMN08691468
20171104	2016	SAMN08691769
20171250	2016	SAMN08691796
20216471	2021	SAMN41807948
20220175	2021	SAMN41808041
20216490	2021	SAMN41807966
20221333	2021	SAMN41808164
5876-03	2003	SAMN27749610
20232392	2022	SAMN41863906
20232402	2022	SAMN41863916
3485-06	2005	SAMN27749647
20204713	2020	SAMN27922544
20228558	2021	SAMN41825635
20224214	2022	SAMN41825732
20191083	2018	SAMN27770018
20213290	2021	SAMN27997150
20227500	2022	SAMN41840838
20228880	2021	SAMN41825659
20194859	2018	SAMN27780753
20194862	2018	SAMN27780756
20194887	2018	SAMN27780779
20197236	2018	SAMN27780932
20198787	2019	SAMN27804832
20207484	2020	SAMN27992047
20210480	2020	SAMN27992272
20211441	2020	SAMN27992585
20211446	2020	SAMN27992590
20220345	2021	SAMN41808055
20195409	2018	SAMN27780810
20220763	2021	SAMN39580799
20224831	2021	SAMN39580859
20222372	2021	SAMN41808331
20201990	2019	SAMN27862639
20226770	2022	SAMN41826123
20222391	2021	SAMN41808349
20225299	2021	SAMN41825549
8118-05	2005	SAMN27749664
20224850	2021	SAMN39580878
20227589	2022	SAMN39581127
20227604	2022	SAMN39581142
20227621	2022	SAMN39581156
20197244	2018	SAMN27780940
20197281	2019	SAMN27804575
20198798	2019	SAMN27804843
9117-03	2003	SAMN27749624
5990-04	2004	SAMN27749630
3104-05	2004	SAMN27749625
3532-06	2005	SAMN27749649
20212669	2020	SAMN27992849
20180037	2017	SAMN09849177
6354-05	2005	SAMN27749653
7001-05	2005	SAMN27749655
3490-06	2005	SAMN27749648
3340-07	2006	SAMN27749667
20204292	2019	SAMN27922221
20205427	2020	SAMN27922725
20216668	2020	SAMN39580713
20206443	2020	SAMN27922990
20206444	2020	SAMN27922991
20206787	2020	SAMN27923082
20206796	2020	SAMN27923091
20215694	2021	SAMN27997576
20215705	2021	SAMN27997587
20222480	2021	SAMN41808374
20216552	2021	SAMN41808008
20221113	2021	SAMN41808146
20224205	2021	SAMN41808554
20227499	2022	SAMN41840837
20234048	2022	SAMN41864178
20225145	2022	SAMN41825750
20192961	2018	SAMN27770611
20192968	2018	SAMN27770618
20230772	2022	SAMN41841164
20165324	2016	SAMN08691141
20173717	2016	SAMN08692377
20173725	2016	SAMN08692384
20176286	2016	SAMN08693094
20165313	2016	SAMN08691130
20171242	2016	SAMN08691788
20192391	2017	SAMN27750029
20224778	2021	SAMN39580943
20224797	2021	SAMN39580962
20220722	2021	SAMN39580759
20220727	2021	SAMN39580764
20220767	2021	SAMN39580803
20230214	2021	SAMN39580914
6034-03	2003	SAMN27749611
20192766	2018	SAMN27770524
20193044	2018	SAMN27770635
20193557	2018	SAMN27780312
20215245	2021	SAMN41807735
20216603	2021	SAMN41808022
20163736	2016	SAMN08690772
20163737	2016	SAMN08690773
20173675	2016	SAMN08692335
20173721	2016	SAMN08692381
20193059	2018	SAMN27770649
20183825	2017	SAMN09849836
20183829	2017	SAMN09849840
20213435	2021	SAMN27997225
20213445	2021	SAMN27997235
20214689	2021	SAMN27997491
20214695	2021	SAMN27997497
20165298	2016	SAMN08691116
20165343	2016	SAMN08691160
20171273	2016	SAMN08691818
20173674	2016	SAMN08692334
20214702	2021	SAMN27997504
20222469	2021	SAMN41808363
20215069	2021	SAMN27997536
20173661	2016	SAMN09848985
1607-02	2001	SAMN27749570
4719-02	2002	SAMN27749591
20171257	2016	SAMN08691803
20173669	2016	SAMN09848993
20173680	2016	SAMN08692340
20171291	2016	SAMN08691836
20173683	2016	SAMN08692343
20173696	2016	SAMN08692356
20176272	2016	SAMN08693080
8329-03	2003	SAMN27749614
9108-03	2003	SAMN27749619
20194869	2018	SAMN27780762
20197213	2018	SAMN27780909
20197220	2018	SAMN27780916
20210754	2020	SAMN27992359
20225330	2022	SAMN41825800
20228436	2022	SAMN41840942
20231247	2022	SAMN41841255
20226764	2022	SAMN41826117
20226788	2022	SAMN41826141
20183783	2017	SAMN09849794
20183347	2017	SAMN09849675
20185755	2018	SAMN27750295
20185766	2018	SAMN27750306
20154048	2015	SAMN07153238
20156449	2015	SAMN07153793
20162148	2015	SAMN07154280
20165300	2016	SAMN08691118
20165309	2016	SAMN08691126
20165329	2016	SAMN08691146
20210929	2020	SAMN27992453
20228534	2021	SAMN41825611
20221394	2021	SAMN41808175
20222490	2021	SAMN41808384
20190606	2018	SAMN27769735
20190651	2018	SAMN27769779
20222510	2021	SAMN41808404
20228873	2021	SAMN41825652
20171729	2016	SAMN08691949
20172405	2017	SAMN08692108
20173162	2017	SAMN08692260
20175503	2017	SAMN08692908
20175903	2017	SAMN08693032
20232858	2022	SAMN41864054
20192920	2018	SAMN27770570
20190251	2017	SAMN27749884
20173729	2016	SAMN08692388
20190275	2017	SAMN27749907
20227535	2022	SAMN41840856
20171724	2016	SAMN08691944
20173857	2016	SAMN08692417
20230566	2022	SAMN41841085
20164787	2016	SAMN08690989
20223086	2021	SAMN41808439
20215695	2021	SAMN27997577
20215093	2021	SAMN27997559
20215700	2021	SAMN27997582
20213304	2021	SAMN27997164
20213317	2021	SAMN27997177
20155267	2015	SAMN07153511
20226687	2022	SAMN41826089
20227536	2022	SAMN41840857
20232336	2022	SAMN41863850
20222264	2021	SAMN41808276
20231736	2022	SAMN41841470
20192799	2018	SAMN27770530
20201028	2019	SAMN27862389
20201818	2019	SAMN27862584
20213474	2021	SAMN27997264
20223083	2021	SAMN41808436
20215067	2021	SAMN27997534
20215081	2021	SAMN27997548
20216536	2021	SAMN41807992
20216541	2021	SAMN41807997
20216542	2021	SAMN41807998
20216547	2021	SAMN41808003
20221392	2021	SAMN41808173
20228555	2021	SAMN41825632
20232826	2022	SAMN41864045
20227343	2022	SAMN41840823
5227-03	2002	SAMN27749595
20214242	2021	SAMN27997356
20177231	2017	SAMN09849114
20226252	2021	SAMN41825576
20228924	2022	SAMN41841007
20226244	2021	SAMN41825568
20177247	2017	SAMN09849130
20185753	2018	SAMN27750293
20185773	2018	SAMN27750313
20185791	2018	SAMN27750331
20185797	2018	SAMN27750337
20190171	2017	SAMN27749804
20192376	2017	SAMN27750017
20190293	2017	SAMN27749925
20197983	2018	SAMN27780954
20197974	2018	SAMN27780945
20190250	2017	SAMN27749883
20190265	2017	SAMN27749897
20193307	2018	SAMN27780192
20165350	2016	SAMN08691167
20164784	2016	SAMN08690986
20170550	2016	SAMN08691646
20171712	2016	SAMN08691932
20231802	2022	SAMN41841536
20190609	2018	SAMN27769738
20205118	2019	SAMN27922354
20205405	2020	SAMN27922703
20194875	2018	SAMN27780767
20194879	2018	SAMN27780771
20194894	2018	SAMN27780786
20194895	2018	SAMN27780787
20197234	2018	SAMN27780930
20176269	2016	SAMN08693077
20173704	2016	SAMN08692364
20173713	2016	SAMN08692373
20176330	2017	SAMN09849008
20222368	2021	SAMN41808327
20225337	2022	SAMN41825807
20162135	2015	SAMN07154268
20201963	2019	SAMN27862612
20225158	2022	SAMN41825763
20204253	2020	SAMN27922491
20213412	2021	SAMN27997207
20213457	2021	SAMN27997247
20213471	2021	SAMN27997261
20228864	2021	SAMN41825643
20214699	2021	SAMN27997501
20213231	2021	SAMN27997139
20230557	2022	SAMN41841076
20212389	2020	SAMN27992762
20232281	2022	SAMN41863795
20192847	2017	SAMN27750057
20181946	2017	SAMN09849453
20181951	2017	SAMN09849458
20215091	2021	SAMN27997557
20215718	2021	SAMN27997600
20216535	2021	SAMN41807991
20225867	2021	SAMN41825561
20221120	2021	SAMN41808153
20228537	2021	SAMN41825614
20225644	2022	SAMN41825919
20165289	2016	SAMN08691108
20165294	2016	SAMN08691112
20165323	2016	SAMN08691140
20165351	2016	SAMN08691168
20225806	2022	SAMN41825962
20228171	2022	SAMN41840898
20230011	2022	SAMN41841063
20215254	2021	SAMN41807743
20176305	2017	SAMN08693113
20227586	2022	SAMN39581124
20227593	2022	SAMN39581131
20227597	2022	SAMN39581135
20227638	2022	SAMN39580998
20227654	2022	SAMN39581013
20227682	2022	SAMN39581041
20183375	2017	SAMN09849692
20183383	2017	SAMN09849700
20185781	2018	SAMN27750321
20213992	2020	SAMN27997000
20180511	2017	SAMN09849253
20185342	2018	SAMN27750199
20190442	2018	SAMN27750521
20192753	2018	SAMN27770511
20182668	2017	SAMN09849655
20190439	2018	SAMN27750518
20190451	2018	SAMN27750530
20193042	2018	SAMN27770633
20222470	2021	SAMN41808364
20223080	2021	SAMN41808433
20226023	2022	SAMN41826003
20226051	2022	SAMN41826031
20223901	2021	SAMN41808533
20197300	2019	SAMN27804594
20198797	2019	SAMN27804842
20198812	2019	SAMN27804856
20227643	2022	SAMN39581003
20230224	2022	SAMN39581049
20230237	2022	SAMN39581066
20228878	2021	SAMN41825657
20234049	2022	SAMN41864179
